# Supplementary material for: Oxidative Stress and Cardiovascular Risk Factors: The Coronary Artery Risk Development in Young Adults (CARDIA) Study
Source: Antioxidants (Basel). 2023 Feb 23;12(3):555. doi: 10.3390/antiox12030555 (PMC10044794; doi:10.3390/antiox12030555)
Supplement: Supplementary file 1 [file antioxidants-12-00555-s001.zip]

Archive with 1 entries (1 files):
- antioxidants-2168325-supplementary.pdf
